# Supplementary material for: Identification and Characterization of Cuticular Proteins in the Miridae Insect Apolygus lucorum
Source: Int J Mol Sci. 2026 Mar 31;27(7):3178. doi: 10.3390/ijms27073178 (PMC13073896; doi:10.3390/ijms27073178)
Supplement: Supplementary file 1 [file ijms-27-03178-s001.zip]

Archive with 4 entries (3 files):
- ijsm-4103113-supplementary/
- ijsm-4103113-supplementary/ijms-4103113-supplementary figures with caption-main .pdf
- ijsm-4103113-supplementary/ijms-4103113-supplementary figures.pdf
- ijsm-4103113-supplementary/ijms-4103113-supplementary tables.xlsx
