# Supplementary material for: Identification and Characterization of Cuticular Proteins in the Miridae Insect Apolygus lucorum
Source: Int J Mol Sci. 2026 Mar 31;27(7):3178. doi: 10.3390/ijms27073178 (PMC13073896; doi:10.3390/ijms27073178)
Supplement: Supplementary file 1 [file ijms-27-03178-s001.zip › ijsm-4103113-supplementary/ijms-4103113-supplementary tables.xlsx]

## Sheet: Sheet1
Table S2 Number of up-regulated and down-regulated cuticular protein genes in 9 groups of treatments.
	C15_I15	C15_B15	C15_P15	C25_I25	C25_B25	C25_P25	C35_I35	C35_B35	C35_P35
up-regulated	9	15	0	0	27	14	54	0	0
down-regulated	50	64	7	36	36	43	13	0	0

## Sheet: Sheet2
Table S2 Members of up-regulated cuticular protein genes in 5 groups of treatments.
CPR	RR-1	AlRR1-11	AlRR1-12	AlRR1-13	AlRR1-15	AlRR1-2
		AlRR1-20	AlRR1-22	AlRR1-23	AlRR1-4	AlRR1-5
		AlRR1-7	AlRR1-8	AlRR1-9
	RR-2	AlRR2-1	AlRR2-10	AlRR2-101	AlRR2-103	AlRR2-104
		AlRR2-11	AlRR2-12	AlRR2-13	AlRR2-14	AlRR2-15
		AlRR2-17	AlRR2-18	AlRR2-19	AlRR2-2	AlRR2-20
		AlRR2-23	AlRR2-24	AlRR2-26	AlRR2-27	AlRR2-28
		AlRR2-3	AlRR2-30	AlRR2-34	AlRR2-39	AlRR2-4
		AlRR2-40	AlRR2-41	AlRR2-42	AlRR2-44	AlRR2-45
		AlRR2-46	AlRR2-47	AlRR2-48	AlRR2-49	AlRR2-59
		AlRR2-6	AlRR2-7	AlRR2-73	AlRR2-76	AlRR2-8
		AlRR2-9
	RR-3	AlRR3-3
	RRNC	AlCPRNC-3	AlCPRNC-5	AlCPRNC-6	AlCPRNC-8
CPAP	CPAP1	AlCPAP1-A	AlCPAP1-N	AlCPAP1-X1
	CPAP3	AlCPAP3-A2	AlCPAP3-E
CPF&CPFL	CPF	AlCPF-2	AlCPF-3	AlCPF-4	AlCPF-5	AlCPF-6
		AlCPF-7
	CPFL	AlCPFL-1	AlCPFL-2
CPH		AlCPH-2	AlCPH-5	AlCPH-7
